# Supplementary material for: Co-Operative Biofilm Interactions between Aspergillus fumigatus and Pseudomonas aeruginosa through Secreted Galactosaminogalactan Exopolysaccharide
Source: J Fungi (Basel). 2022 Mar 24;8(4):336. doi: 10.3390/jof8040336 (PMC9030451; doi:10.3390/jof8040336)
Supplement: Supplementary file 1 [file jof-08-00336-s001.zip]

Archive with 1 entries (1 files):
- jof-1624713-supplementary.pdf
